# Supplementary material for: Distinct pathways of homologous recombination controlled by the SWS1–SWSAP1–SPIDR complex
Source: Nat Commun. 2021 Jul 12;12:4255. doi: 10.1038/s41467-021-24205-6 (PMC8275761; doi:10.1038/s41467-021-24205-6)
Supplement: Supplementary file 4 — Source Data [file 41467_2021_24205_MOESM4_ESM.xlsx]

## Sheet: 1C, S4E, 1D, S4F
	Fig 1C/S4E	Leptonema				Zygonema				Late zygonema						Fig 1D/S4F	Leptonema				Zygonema				Late zygonema
		Control	Sws1	Swsap1	Spidr	Control	Sws1	Swsap1	Spidr	Control	Sws1	Swsap1	Spidr				Control	Sws1	Swsap1	Spidr	Control	Sws1	Swsap1	Spidr	Control	Sws1	Swsap1	Spidr
	Data for Sws1 and Swsap1 is from Abreu et al 2018	82	52	60	36	164	23	89	51	111	14	35	26				46	97	81		201	23	41		107	32	16
		94	37	38	105	186	65	44	73	173	16	37	32				63	74	79		88	48	38		25	17	20
		145	24	58	96	211	26	57	76	71	26	34	45				130	47	28		244	60	51		116	48	51
		122	46	44	58	121	37	53	112	61	25	24	33				181	43	48		182	45	105		98	23	24
		84	84	42	99	158	28	38	46	109	37	22	23				45	43	57		104	92	39		20	27	79
		135	37	70	53		26	105	165	75	48	18	28				52	12	40		203	67	91		119	69	26
		136	22	63	75		74	40	30	195	10	30	21				82	32	24		134	34	49		38	42	50
		85	50	59	17		40	61	60	79	20	30	18				134	92	60		97	64	75		111	31	30
		139	31	53	29		25	64	74	145	22	15	29					85	37			40	54		118	26	47
		124	44	87	153		46	61	128	76	8	28	17					51	49			118	37		29	67	37
		82	25		21		19	57	105	107	36	58						77	44			57	142		76	41	93
		98	72		47		21	19	66	41	29	57	24						20			37	59		38	18	76
			27		49		31		41	190	16	35	45						55			56	71			21	44
			38		78		48		115		16		22						35			45	60			21	13
					60		48		46		32		32						29			45	161			42	7
					51		50		41		15		39						27			60	40			37	28
					65		45		37		33		18						58			65	16			28
					65		52		129		22		20									39	16			32
					13		47		168		13		31									73
					26		56		97		18											67
					51						9											17
					75						50											30
					47						13											24
					59																	66
		68	50	46	79	152	25	65		31	34	22										24
		55	59	40		153	70	65		110	11	99
		116	68	64	28	101	27	118	115	91	21	42	69				130	45	35		122	39	215		59	32	35
		43	46	51	20	181	58	39	34	46	17	13	23				87	73	32		179	56	98		66	31	55
		79	39	45	94	137	22	46	40	47	18	67	20				61	81	58		134	73	100		94	26	13
		92	58	67	42	99	18	55	28	46	19	24	10				79	37	70		162	54	52		120	19	138
		65	59	39	57	95	31	54	28	66	11	62	15				73	104	31		126	178	109		97	44	134
		109	50	66	17	112	26	123	56	100	18	24	27				90	43	72		93	52	36		113	31	28
		71	52	24	19	164	44	95	44	69	41	20	14				106	40	31		217	94	56		75	17	26
			42	50		127	85	48	7		6	18	20				97	52	26		96	19	104		49	19	20
			10	30	23	102	14	72	15		39	18	13				107	47	101		156	82	75		54	56	35
				35	69		68	78	32		44	12	21				81	53	42		159	60	287		57	18	25
				68	52		65	38	19		21	80	10				162	79	40		122	37	124		49	27	111
				41	35		36	121	66		10	35	8				80				122	19	33		85	26	86
				73	28		24	79	72			58	11				143				220	55	53		152	83	28
				32	85		52	89	69				7				178				163	38	60		76	41	127
				60	86		54	69	78				52				99				127	79	133		72	28	28
					21			46	19				39				84					32	107			33	22
					45				74				8				30					41	120			45	34
					32								44									38	42			38	69
					96								47									57				19	40
					30								20									36				28	20
					23								34									56				24	36
					53								45									19				11	25
					59								13									136				55	53
					47								22									56				38	37
																						60				27	43
																						86				39
																										62
		90	52	60		154	16	50		26	17	34														49
		167	55	44		278	65	76		63	12	28														13
		107	52	35		138	24	81		60	13	21
		133	58	31		143	15	31		40	27	68					71	39	69		217	18	68		52	24	52
		80	32	103		163	38	47		79	34	43					71	23	41		137	67	168		53	16	45
		105	55	18		143	48	70		33	47	17					162	34	34		162	31	72		136	24	4
		140	44	63		214	91	49		30	6	41					159	38	41		203	40	202		82	60	23
		144	44	19			32	59		38	28	16					85	32	36		288	52	113		84	44	79
			25				28	65		30	31	11					26	19	52		234	38	46		133	15	17
			72				29	77		45	38	13					198	29	28		186	30	37		118	18	49
			27				40	51		62	15	49					137	44	30		180	21	93		65	23	12
			38				61	20		139	38	13					57	37	47		115	69	37		81	22	22
							50	76		45	33	21					165	28	48		181	61	31		55	43	19
							53	104			31	40					176	17	36		258	29	145		46	18	26
							46	110			18	79					114	19	70		155	75	26		44	10	34
							52	90			15	12					143		45			59	106		75	9	79
							52	74			25	93					129		31			34	40		49	19	25
							47				23	25					49					115	37		29	32	11
							56				51	48											107		36	30	3
											17												84		68	35	4
											14												55		137	19	13
											22												42		89	9	9
											48												128		107	64	6
											18												29		45	28
											9												75		65	20
											50														51
											13														143
																	47				103				54
																	48				181				79
																	76				83				112
		184				182				171							38				132				63
		187				222				164							65				181				61
		61				265				70							48				140				88
		29				176				74							173				185				68
		71				106				51							62								40
		97				228				137							108				155				72
		91				219				27							115				132				39
		146				81				82							32				100				60
		52				285				62							52				232				25
		89				160				102							53				58				85
		137				167				76							68				205				23
		178				237				46							74				140				31
		161				184				120											142
		90				208				92							35				84
		88				171				91							96				108
		111				200				52							67				89				12
		113								114							40				129				52
		148								85							125				114				34
		78								138							66				165				65
		150								98							76				71				47
		82								81							41				168				25
		142															131				114				45
		73															44				70				50
		76															130				77				62
		68															60				96				47
																	35								74
		98				79				50							27								38
		84				84				124							32								41
		215				56				91							114								71
		37				271				52							100								53
		98				234				75							63								55
		136				161				99							110								68
		73				245				157
		98				143				94
		19				59				50							47			14	103			31	54			7
		37				197				80							48			32	181			36	79			29
		97				256				100							76			4	83			45	112			30
		34				125				114							38			35	132			24	63			32
		191								55							65			37	181			52	61			27
		80								20							48			30	140			61	88			38
		64								73							173			86	185			36	68			25
		108								66							62			40				35	40			25
		154								98							108			42	155			30	72			9
		105								44							115			58	132			54	39			18
		43								90							32			39	100			36	60			6
		42								65							52			54	232			76	25			41
		39								76							53			49	58			110	85			23
										19							68			28	205			32	23			17
										97							74			22	140			69	31			16
										133										35	142			46				30
	mean	100.5	45.3	50.8	53.5	166.6	42.3	66.3	66.4	82.3	23.9	35.9	26				35			40	84			96				36
	p value		<0.0001	<0.0001	<0.0001		<0.0001	<0.0001	<0.0001		<0.0001	<0.0001	<0.0001				96			51	108			38
																	67			5	89			75	12			20
																	40			13	129			71	52			43
																	125			25	114			83	34			26
																	66			9	165			35	65			58
																	76			24	71			31	47			17
																	41			58	168			61	25			35
																	131				114			18	45			27
																	44			37	70			35	50			60
																	130			22	77			42	62			36
																	60			43	96				47			18
																	35			5				60	74			50
																	27			30				62	38			12
																	32			63				65	41			18
																	114			23				97	71			43
																	100			50				68	53			34
																	63			13				83	55			38
																	110			24				85	68			17
																				50				115				40
																								64				21
																								45				61
																								41				59
																								65				61
																								44				39
																								41				19
																								70				11
																												12
																												21
																mean	89	48.9	45.7	34.5	149	54.2	80.6	56.5	69	31.5	39.9	29.6
																p value		<0.0001	<0.0001	<0.0001		<0.0001	<0.0001	<0.0001		<0.0001	<0.0001	<0.0001

## Sheet: S2B,S4B,S4C,1E,S6A,1F
S2B		clover	clover+mRuby2	mRuby2-clover	SWS1-mRuby2+ SWSAP1-Clover	mRuby2-SWS1+ SWSAP1-Clover	SWS1-mRuby2+ Clover-SWSAP1	mRuby2-SWS1+ Clover-SWSAP1
		2.55	2.53	2.11	1.44	1.39	2.31	2.69
		2.7	2.68	2.32	1.67	1.66	2.3	2.69
		2.54	2.34	2.27	1.47	1.34	2.29	2.68
		2.71	2.54	1.81	1.75	1.45	2.17	2.68
		2.69		1.96
	Mean	2.63	2.5	2.1	1.58	1.46	2.26	2.68
	p value		0.1676	0.0007	<0.0001	<0.0001	0.0002	0.3138
S4B
	Testis weight/body weight %	Control	mutant	body weight	Control	mutant	Testis weight	Control	mutant
		0.00620815	0.00215138		27.48	26.82		0.1706	0.0577
		0.00624336	0.00216246		24.49	27.33		0.1529	0.0591
		0.00648006	0.00245335		24.83	25.19		0.1609	0.0618
	Mean	0.0063	0.0022
	p value		<0.0001
S4C	Ovary weight/sbody weight %	Control	mutant	body weight	Control	mutant	Ovary weight	Control	mutant
		0.0482921	0.0169632		25.47	24.17		0.0123	0.0041
		0.0414878	0.0151168		20.97	21.83		0.0087	0.0033
		0.035954	0.00924214		20.86	27.05		0.0075	0.0025
	Mean	0.0419	0.013
	p value		0.0027
Fig 1E		WT	Sws1	Swsap1	Spidr	Swsap1-spidr
		6.2	8.98	6.05	5.47	7.8
		4.8	8.45	3.66	4.29	6.81
		4.44	7.45	3.85
		3.67			7.02	6.69
			8.48	10.6	4.69	7.79
		5.87	6.54	10.2
		5.62	7.59	6.64
		4.42		6.93
		4.64	3.65	6.46
			3.64
		5.04		8.3
		2.58		9.66
		3.7		6.92
		2.34	3.41
		6.85
		6.11
	Mean	4.73	6.46	7.2	5.36	7.27
	p value		0.0513	0.005	0.3694	0.002
S6A	WT						Sws1				Swsap1				Spidr			Swsap1 Spidr
	WT	S#43	A#43	S#26	A#69 S#86	Combined	#25	#43	#87	Combined	#72	#69	#51	Combined	S#3	S#32	Combined	A#69 S#13	A#69 S#42	Combined
	6.2			3.7	6.85	6.2	8.98	8.48		8.98		10.6	8.3	6.05	5.47	7.02	5.47	7.8	6.69	7.8
	4.8	4.42	5.04	2.34	6.11	4.8	8.45	6.54	3.65	8.45	6.05	10.2	9.66	3.66	4.29	4.69	4.29	6.81	7.79	6.81
	4.44	4.64	2.58			4.44	7.45	7.59	3.64	7.45	3.66	6.64	6.92	3.85
	3.67					3.67			3.41		3.85	6.93					7.02			6.69
										8.48		6.46		10.6			4.69			7.79
	5.87					5.87				6.54				10.2
	5.62					5.62				7.59				6.64
						4.42								6.93
						4.64				3.65				6.46
										3.64
						5.04				3.41				8.3
						2.58								9.66
						3.7								6.92
						2.34
						6.85
						6.11
Mean	5.1	4.53	3.81	3.02	6.48	4.73	8.3	7.53	3.56	6.46	4.52	9.14	8.29	7.2	4.88	5.85	5.36	7.3	7.24	7.27
Fig 1F	WT	Sws1	Swsap1	Spidr
	50	65.5	50.5	35
	55	63	65	64.2
	49.69	54	41.72	57.63
	29.7	32.6	45.2	29.1
Mean	46.1	53.7	50.6	46.7

## Sheet: 1G-H, S6C-D
	1G	WT	WT +MMS	Sws1	Sws1+MMS	Swsap1	Swsap1+MMS	Spidr	Spidr +MMS		S6C	WT (-MMS)	WT (+MMS)	Sws1 #60 (-MMS)	Sws1 #60 (+MMS)	Sws1 #69 (-MMS)	Sws1 #69 (+MMS)	Swsap1 #39 (-MMS)	Swsap1 #39 (+MMS)	Swsap1 #145 (-MMS)	Swsap1 #145 (+MMS)	Spidr #2(-MMS)	Spidr #2 (+MMS)	Spidr #5 (-MMS)	Spidr #5 (+MMS)		1H, S6D	Experiment 1,2						Experiment 3,4,5
		6	45	8	30	11	29					6	45	8	30			11	29									WT	WT + Olaparib	Sws1 #60	Sws1 #60 + Olaparib	Swsap1 #39	Swsap1 #39 + Olaparib	WT	WT + Olaparib	Sws1 #69	Sws1 #69 + Olaparib	Swsap1 #145	Swsap1 #145 + Olaparib	Spidr #2	Spidr #2 +Olaparib	Spidr #5	Spidr #5 +Olaparib
		11	86	8	33	10	33					11	86	8	33			10	33										91		47		70	10	57			4	27	7	53	10	31
		13	57	6	14	11	33					13	57	6	14			11	33										54		36		104	11	47			8	21	7	53	14	41
		14	27	8	27	11	33					14	27	8	27			11	33										61		60		64	7	42			8	30	5	41	6	40
		6	36	14	25	11	29					6	36	14	25			11	29										67		39		71	7	34			10	42	5	38	13	78
		6	40	4	22	6	28					6	40	4	22			6	28										65		41		71	11	37			7	31	3	45	15	45
		5	47	4	19	6	38					5	47	4	19			6	38										76		52		54	5	52			8	52	7	34	6	59
		12	42	7	33	6	35					12	42	7	33			6	35										59		46		47	7	67			8	39	8	33	6	30
		9	62	7	32	8	31					9	62	7	32			8	31										62		50		60	2	47			6	39	3	47	5	47
		10	47	11		9	25					10	47	11				9	25										62		50		54	4	62			5	32	3	28	11	47
		4	83	4		5	38					4	83	4				5	38										79		52		70	4	38			7	30	7	44	6	38
		8	44	4		12	32					8	44	4				12	32										85		54		64	12	44			6	45	4		9	42
		8	59	6		11	19					8	59	6				11	19										78		53		80	7	37			7	30	9		12	53
		5	50	7		9	29					5	50	7				9	29										66		42		62	6	49			5	40	2			37
		13	62	7		7	38					13	62	7				7	38										70		72		59	4	35			6	32	9			58
		8	32	12		5	43					8	32	12				5	43										103		67		62	9	40			4	41	4
		9	55	7		11	41					9	55	7				11	41										73		72		63	9	46			7	40	7
		12	40	5		12	36					12	40	5				12	36										37		77		77	4	50			6	38	10
		7	40	7		10	24					7	40	7				10	24										51		64		62	2	53			2	41	7
		8	62	9			44					8	62	9					44										67		53		72	4	39			6	43
		11	48				32					11	48						32												56			8	51			7	38
		11	51				36					11	51						36															14	43			12	50
							28												28															8	39			7	41
							24												24									16	64	7	56	10	58	10	34				52
																												15	67	11	44	7	43	7	34				39
		6	37	6	24	7	56					6	37	6	24			7	56									9	58	5	43	13	48	11	42				29
		10	21	7	29	9	33					10	21	7	29			9	33									8	77	8	64	8	77		47				52
		6	56	8	27	12	41					6	56	8	27			12	41									22	73	8	60	8	58		47				45	12	45	8	35
		10	27	3	37	11	21					10	27	3	37			11	21									10	62	11	44	10	64		42				39	6	38	13	53
		11	73	5	38	6	53					11	73	5	38			6	53									22	94	9	72	16	77		49				31	4	45	12	41
		9	29	5	37	8	35					9	29	5	37			8	35									16	94	9	66	11	59							8	46	14	59
		7	64	4	31	12	31					7	64	4	31			12	31									13	64	13	59	8	85							11	40	8	39
		7	55	2	23	12	41					7	55	2	23			12	41									10	87	8	53	11	63	11	61	3	17	11	36	3	55	8	39
		7	28	6	36	13	30					7	28	6	36			13	30									14	59	7	41	16	54	16	60	9	36	6	55	8	51	7	31
		6	64		24	6	38					6	64		24			6	38									13	56	8	40	13	48	11	43	16	60	6	43	9	26	6	41
		7	44		19	8	23					7	44		19			8	23									13	80	8	68	10	71	18	59	10	51	5	52	12	40	4	63
		20	47		31	11	27					20	47		31			11	27									26	83	7	35	9	76	8	55	6	37	12	47	5	48	9	36
		10	49		30	5	32					10	49		30			5	32									12	47	15	75	12	61	3	74		44	9	32	9	39	3	57
		7	65		19	10	49					7	65		19			10	49									20	64	6	47	15	69	10	81	15	34	7	37	9	41	8	30
		6	36		25	7						6	36		25			7										21	71	6	32	12	33	9	52	9	32	6	54	7	22	6	52
		6	53			7						6	53					7										9	63	14	59	10	75	7	69	7	43	6	54	13	33	15	41
		9	35			10						9	35					10										16	89	10	46	9	61	9	59	7	16	13	47	11	52	7	34
		8	32			4						8	32					4										15	70	6	70	9	62	8	63	9	44	10	45	7	48	9	33
		5	24			9						5	24					9										11	86	15	45	12	63	10	43	5	48	11	40	7	29	5	41
		8	44			8						8	44					8										14	79	8	72	9	65	17	59	11	36	7	29	11	33	7	41
			32										32															11	55	13	58	11	54	10	94	10	53	10	28	2	50	4	58
			36										36															17	100	3	61	15	67	14	50	10	37	5	41	8	64	9	28
			28										28															7	74	14	39	4	68	8	39	9	44	5	51	4	47	8	31
			24										24															8	71	9	44	8	57	12	47	12	31		33	9	46	8	33
																												8	61	9	66	11	84	5	64	10	54		34	3	44	12	56
			48		31		23						48		31				23									16	61	12	71	10	69	10	59	16	49		32	9	43	6	36
			28		30		41						28		30				41									13	87	11	74	9	43	14	66	15	44		50	6	45	11	24
			40		40		63						40		40				63									6	85	8		15	73	8	69	9	46		43	8	38	7	44
			54		38		39						54		38				39															15	47	16	35		35	13	31	5	34
			36		26		31						36		26				31															11	53	3	41		49	8	46	7	42
			46		37		33						46		37				33															8	61	10	55		46		37	11	43
			40		34		47						40		34				47															5	53	9	29		49		49		34
			66		21		34						66		21				34															14	41	9	39		36		51
			49		41		27						49		41				27															15	54	7	45		33		25
			55		29		38						55		29				38															6	36	14	19		50		35
			42		20		23						42		20				23															8	45	13	47				40
			55		20		20						55		20				20																26	15	47				24
			39		27		22						39		27				22																	11	45				38
			37		36		50						37		36				50																	8	43				46
			66				39						66						39																	10	25				40
			42				43						42						43																		33				29
			69				34						69						34																		48				44
			41				29						41						29																		53
			44										44
			69										69																					11	96	12	51
			46										46																					5	59	9	33
			61										61																					10	81	6	38
			13										13																					8	62	5	47
			43										43																					9	29	8	55
			50										50																					8	92	7	64
			65										65																					9	67	6	50
			52										52																					7	53	5	39
			47										47																					7	65	10	44
																																		12	63	6	42
																																		4	88	7	64
																																		11	41	5	44
																																		11	42	14	43
																																		5	67	9	49
																																		8	62	9	56
		3	41	8	35	9	41	6	35			3	41			8	35			9	41	6	35											5	55	7	65
		12	44	15	31	3	37	14	31			12	44			15	31			3	37	14	31											8	65	12	40
		6	61	8	26	12	33	8	30			6	61			8	26			12	33	8	30											6	75	10	57
		9	43	5	31	13	29	13	43			9	43			5	31			13	29	13	43											6	64	13	57
		6	96	9	39	4	35	9	45			6	96			9	39			4	35	9	45											4	58	4	26
		9	54	14	30	10	37	5	35			9	54			14	30			10	37	5	35											5	42	11	48
		8	25	19	31	7	32	8	30			8	25			19	31			7	32	8	30											10	64	9	31
		5	87	9	19	5	33	11	23			5	87			9	19			5	33	11	23											6	81	9	40
		8	16		43	10	46	10	16			8	16				43			10	46	10	16											9	61	8	54
		7	31		34	8	51	7	43			7	31				34			8	51	7	43											4	58	9	35
		14	48		27	10	27	12	44			14	48				27			10	27	12	44											15	40	5	47
		10	44			6	52	13	31			10	44							6	52	13	31											2	81	11	55
		10	52			6	31	5	32			10	52							6	31	5	32											3	47		60
		3	45			7	22	6	34			3	45							7	22	6	34														55
		4	35			10	11	6	35			4	35							10	11	6	35														47
		6	57			5	11	11	31			6	57							5	11	11	31														47
		13	49			9	10	9	50			13	49							9	10	9	50														69
		7	48			4	26	12	42			7	48							4	26	12	42														35
		11	58			9	38	10	28			11	58							9	38	10	28														44
		12	46			4	29	9	27			12	46							4	29	9	27														37
		19	62			6	38	7	31			19	62							6	38	7	31														40
		4	39			9	32	11	42			4	39							9	32	11	42														67
		13	46			4	28	11	34			13	46							4	28	11	34														35
		6	35			11	32	13	22			6	35							11	32	13	22														41
		16	54			7	27	13	38			16	54							7	27	13	38											9	47		47
		7				5		5				7								5		5												8	40		51
		7				8		12				7								8		12												9	47		50
		8						9				8										9												11	61
		3						9				3										9												8	60
								7														7												9	54
		16	64	4	22	12	36					16	64			4	22			12	36													10	51
		8	20	14	21	8	43					8	20			14	21			8	43													13	40
		2	57	7	43	11	55					2	57			7	43			11	55													6	57
		5	36	12	29	4	38					5	36			12	29			4	38													12	49
		10	51	6	43	3	40					10	51			6	43			3	40													9	53
		15	41	10	28	4	35					15	41			10	28			4	35													4	79
		11	31	3	30	7	50					11	31			3	30			7	50													12	55
		2	58	6	21	8	26					2	58			6	21			8	26													1	55
		7	52	3	37	7	64					7	52			3	37			7	64													7	44
		6	44	12	24	15	38					6	44			12	24			15	38													4	56
		8	42	6	28	10	43					8	42			6	28			10	43														44
		16	40	8	37	5	34					16	40			8	37			5	34														49
		10	78	8	31	5	41					10	78			8	31			5	41														36
		9	52	12	28	5	37					9	52			12	28			5	37														65
		4	58		30	14	42					4	58				30			14	42														75
		11	53		30	9	48					11	53				30			9	48														69
		2	40			12	43					2	40							12	43														60
		6	40			13	51					6	40							13	51														76
		5	38			6	37					5	38							6	37
		0	32			6	42					0	32							6	42
			77			10	35						77							10	35													7	63
			53			6	44						53							6	44													7	63
			45			12	37						45							12	37													9	47
			23			7	33						23							7	33													7	41
			56				30						56								30													8	40
			57				42						57								42													14	59
			40				35						40								35													7	78
			62				70						62								70													7	33
			41				32						41								32													10	47
			46				54						46								54													7	56
																																		10	76
																																		21	53
																																		5	51
		3	32					7	26																									20	48
		3	30					8	17			3	32									7	26	4	33									6	48
		10	41					3	17			3	30									8	17	3	28									9	54
		7	57					12	50			10	41									3	17	6	26									8	61
		5	64					8	32			7	57									12	50	7	37									5	46
		4	33					8	32			5	64									8	32	5	36									3	44
		7	54					8	32			4	33									8	32	11	30									10	36
		8	20					10	18			7	54									8	32	5	39									7	48
		6	55					4	27			8	20									10	18	5	24									5	55
		4	59					6	24			6	55									4	27	4	31		mean	13.7	71.1	9.3	54.8	10.7	64.3	8.4	54.5	9.3	44.3	7.2	40.1	7.1	41.2	8.5	42.6
		8	76					8	28			4	59									6	24	8	46		p value				<0.0001		<0.0001				<0.0001		<0.0001		<0.0001		<0.0001
		8	33					11	48			8	76									8	28	5	35
		9	46					3	40			8	33									11	48	9	35
		7	65					7	32			9	46									3	40	7	22
		6	29					4	19			7	65									7	32	6	29
		11	24					6	34			6	29									4	19	6	43
		8	33					14	60			11	24									6	34	12	25
		5	22					8	24			8	33									14	60	3	42
		10	66					8	27			5	22									8	24	5	31
		8	23					2	40			10	66									8	27	3	31
		11	36					11	37			8	23									2	40	10	17
		11	55					8	31			11	36									11	37	4	36
		10	34					6	25			11	55									8	31	5	26
		12	27					8	27			10	34									6	25	4	36
		4	35					7	20			12	27									8	27	10	26
		10	74					11	26			4	35									7	20	5	21
		7	51					6	25			10	74									11	26	8	37
			36						30			7	51									6	25	7	26
									28				36										30	4	35
									43														28	7	31
																							43	6	30
								4	33															6
								3	28															9
								6	26		mean	8.2	46.6	6.6	28.8	9	30	8.8	34.3	7.8	3.1	8.5	32.2	6.2	31.5
								7	37		p value				<0.0001		<0.0001		<0.0001		<0.0001		<0.0001		<0.0001
								5	36
								11	30
								5	39
								5	24
								4	31
								8	46
								5	35
								9	35
								7	22
								6	29
								6	43
								12	25
								3	42
								5	31
								3	31
								10	17
								4	36
								5	26
								4	36
								10	26
								5	21
								8	37
								7	26
								4	35
								7	31
								6	30
								6
								9
	mean	8.2	46.6	7.6	29.6	8.3	35.7	7.6	31.9
	p value				<0.0001		<0.0001		<0.0001

## Sheet: 1I
	1I	WT-0	Swsap1-0	WT-1	Swsap1-1	WT-2	Swsap1-2	WT-8	Swsap1-8	WT-16	Swsap1-16	WT-24	Swsap1-24
		9.6	3.2			29.45	8.35	30.67	15.65	13.08	4.16	8.83	2.6
		5.04	3.5	24.47	12.9	21.83	12.5	26.68	18.88	7.7	6.16
				16.5	4.5	25	10.1	25.09	11.3	13.48	3.52
	mean	7.3	3.3	20.5	8.7	25.4	10.4	27.5	15.3	11.4	4.6	8.8	2.6

## Sheet:  1J, S6E, S6G
	Fig 1J	Control	Sws1	Swsap1	Spidr		S6E	Control	Sws1	Swsap1		S6G	control	Sws1	Swsap1	Spidr
		25	1	10	11			25	0	1			13	5	10	22
		54	3	6	1			48	1	3			49	17	9	27
		58	13	18	3			67	1	3			20	7	1	7
		10	17	3	0			61	1	14			2	15	18	42
		20	10	12	22			16	0	23			40	17	22	42
		33	15	1	28			0	0	0			26	16	18	11
		32	0	2	12			3	8	9			39	10	4	13
		12	1	2	23			41	5	11			2	7	0	33
		15	10	39	11			11	4	2			25	8	5	45
		40	3	17	0			24	5	9			21	27	11	29
		39	7	12	1			37	2	1			8	41	0	33
		35	10	16	1			31	14	0			30	26	4	33
		73	1	20	2			102	0	0			5	31	37	20
		59	10	4	0			39	0	2			4	38	0	8
		17	2	13	0			42	7	1			13	5	4	52
		21	0	2	0			74	1	3			19	19	12	27
		41	18	1	0			55	4	3			7	6	18	26
		18	11	0	0			33	9	3			34	22	3	28
		23	1	0	3			18	1				10	24	22	22
		20	6	1	17			21	0	32			21	41	21	56
		37	1	8	2			38	2	2			21	26	19	16
		32	1	3	3			35	3	4			10	27	4	24
		21	2	3	0			42		2			21	19	7	24
		65	0	9	8			54	0	1			22	12	43	19
		70	10	8	7			43	2	0			40	16	3	2
		34	6	0	7			28	5	12			44	54	11	10
		30	12	0	4			42	2	19			50	34	16	16
		17		17	2			54	1	0			42	13	7	51
		19	2	10	0			43	6	0			19	21	6	35
		45	32	11	0			28	0	0			21	30	7	25
		20	4	0	7			57	0	0			15	31	21	34
		10	2	16	2			46	0	9			16	15	22	29
		5	7	2	2			8	0	3			23	39	0	15
		73	6	1	2			15	1	9			7	30	15	26
		36	0	10	0			75	0	12			8	23	27	21
		13	0	6	45			30	7	0			29	7	20	19
		18	6	17	0			21	6	27			19	22	4	12
		6	17	9	0			70	0	7			10	6	20	12
		17	0	18	1			13	0	4			24	4	7	0
		40	0	9	0			40	2				14	33	6	30
		21	4	3	0			20	8	12			18	6	14	13
		28	1	3				24	5	1			19	19	42	34
		67	13	8	3			84	1	1			24	4	7	12
		18	1	2	0			34	0	6			33	9	7	16
		16	11		0			58	1	0			61	23	25	6
		29	2	0	0			44		14			13	27	7	27
		19	17	41	0			48		9				45	2	19
		19	7	23	5			75		4			0	37	12	11
		46	20	18	0			10		1			7	27	4	7
		19	1	22	0			37		3			0	0	18	3
		76	2	16	2			38		4			17		2	23
		45	26	13	6			54		1			14		5	17
		18	1	33	8			21		7			15		0	16
		28	2	11	0			46		0			18		35	9
		26	2	10	0			32		2			2		37	11
		40	1	3	0			44		0			12		0	17
		56	6	0	0			24		4			9		36	17
		48	8	0	44			27		2			21		32	0
		32	6	10	4			51		0			17		13	5
		35	20	19	0			56		3			16		2	59
			2	5	1			39		0			0		8	16
			1	2	0			28		23			6		4	49
		10	1	18	0			32		1			24		4	30
		12	22	31				34		1			30		5	10
		9	2	31	1					0			18		3	9
		4	9	21	7			5		0			51		5	65
		48	10	3	1			36		0			40		13	32
		65	11	2	1			35		0			24		12	27
		16	11	0	0			32		5			66		33
		37	6	0	0			62		0					25	16
		68	1	7	4			43		0			40		11	10
		65	0	4	3			14		2			1		33	0
		24	0	10	0			34		3			14		20	8
		37	0	0	22			39		4			32		11	6
		7	8	8	11			51		0			29		11	6
		8	1	13	0			45		3			7		3	9
		30		22	0			48		1			0		14	31
		6		24	1			24		26			1		38	26
		5		12	2			45		6			0		21	20
		20		9	0			49					5		44	16
		39		1	6			27					17		34	15
		18		16	5			74					8		17	44
		13		38	0			10					68		9	1
		36		13	0			44					73		6	0
		20		19	1			67					16		11	18
		24		15	0			31					52		26
		28		24	11			10					56		25
		27		6	0			72					44		33
		56		26	1			18					4		24
		25		5	4			35					3		9
		15		4	4			9					4		5
		30			0			25					13		2
		32			7			34					20		10
		11			1			34					4		14
		20			0			27					4		7
		34						75					0		7
		30											0		41
		66						54					26		0
		66						7					5		34
		37						26					5		7
		42						24					4		11
		23						20					9		30
		93						28					10
		8						29					21
		12						53					43
		14						21					30
		15						13					2
		46						52					16
		51						40					1
		24						12					10
		14						35					7
								50					24
		46						49					0
		10						38					10
		32						27					15
		7						16					3
		12						35					10
		30						24					0
		37						27					10
		57						40					2
		0						17					4
		0						19					6
		62						66					6
		66						23					15
		2						19					5
		48						19					2
		65						30					24
		9						45					38
		40						30					4
		73						42					0
		44						24					16
		6						31					7
		85						35					8
		2						33					5
		7						5					52
		54						27					3
		103						1					4
		71						37					0
		66						33					49
		71						0					29
		53						7					20
		56						25					35
		104						14					6
		17						54					31
		38						60					5
		7						25					7
		25						30					18
		46					mean	35.4	2.6	4.9			30
		56					p value		<0.0001	<0.0001			13
		30											2
		4											19
		25											34
		59											18
		51											27
		48											14
		66											21
		33											13
		58											12
		86											20
		35											7
		19											5
		33											20
		63											34
		5											12
		31											39
		21											40
		48											10
		77											29
		48											24
		26											19
		32											6
		33											16
		30											1
													2
		97											23
		2											2
		43											42
		2											14
		49											0
		29											14
		2											11
		19											15
		34											18
		57											4
		56											4
		2											2
		74											1
		68											2
		9											0
		105										mean	17.3	20.8	14.3	21.2
		42										p value		0.1353	0.0934	0.0482
		30
		8
		16
		28
		6
		13
		46
		121
		29
		35
		9
		0
		27
		21
		19
		18
		18
		72
		94
		2
		14
		60
		54
		86
		7
		44
		19
		9
		32
		23
		15
		13
		110
		30
		83
		50
		30
		32
		29
		12
		26
		2
		30
		26
		26
		114
		75
		69
		5
		72
		20
		38
		54
		9
		59
		20
		17
		10
		7
		65
		3
		14
		18
		2
		29
		27
		64
		63
		34
		52
		34
		10
		11
		32
		21
		25
		44
		92
		95
		49
		72
		8
		61
		36
		36
		28
		25
		11
		121
		24
		16
		9
		62
		13
		96
		11
		20
	Mean	34.8	6.5	9.8	4.8
	p value		<0.0001	<0.0001	<0.0001

## Sheet:  S6B, S6F
S6B	%GFP+	48h			72h
		Control	Sws1	Swsap1	Control	Sws1	Swsap1
		1.17	2.02		3.91	5.35
		2.91	3.07		4.77	6.99
		2.77	4.13		5.14	6.57
		1.17		2.2	4.1		5.35
		2.01		3.44	4.49		7.17
		1.68		2.09	5		4.85
	Mean	1.95	3.07	2.57	4.6	6.3	5.8
	pvalue					0.0053
S6B	% HDR	48h		72h
		Control	Swsap1	Control	Swsap1
		6.54	12.6	9.99	7.3
		5.27	9.724	8.32	9.01
		6.33	5.97		9.12
	Mean	6.04	9.43	9.1	8.5
S6F		Control			Swsap1
		0 hour	1 hour	2 hour	0 hour	1 hour	2 hour
		1		4.13114	1.5233		3.45658
		1	4.92775	3.62094	1.04817	5.99686	3.32356
		1	6.82688	4.24946	1.27634	5.59355	4.40215
	Mean	1	5.87	4	1.28	5.79	3.72

## Sheet: 2B,S7A,2D-F,S7C-D,S7F,S8A,B,E-G
				2B		Sws1				Swsap1				Spidr				Swsap1 Spidr
					WT	Sws1	Sws1 +SWS1	Sws1 +SWSAP1	Sws1 +SPIDR	Swsap1	Swsap1 + SWS1	Swsap1 + SWSAP1	Swsap1 + SPIDR	Spidr	Spidr+ SWS1	Spidr + SWSAP1	Spidr + SPIDR	Swsap1 Spidr	Swsap1 Spidr + SWSAP1	Swsap1 Spidr + SPIDR	Swsap1 Spidr + SWSAP1 + SPIDR
					1	0.155172	1.65172	0.261244		0.17931	0.327273	1.43793		0.449761		0.417703	0.856459	0.192823	0.22488	0.325359	1.92344
					1	0.146411	1.02536	0.213149		0.138756	0.16955	0.832536						0.21268	0.355818	0.260392	1.53277
					1	0.150865	0.907612	0.435407		0.116263	0.349282	0.619377		0.165135		0.165135	0.441441	0.135135	0.261261	0.153153	1.08703
					1	0.129187	2.17225	0.0365428		0.229665	0.115242	1.40191
					1	0.0588662	0.425037	0.0903846		0.146208	0.0423077	0.430613	0.13	0.229665	0.12	0.210526	1.19617
					1	0.0698654	0.387173	0.143508		0.0506346	0.105922	0.219231	0.06	0.141111	0.16	0.172959	0.671557
					1	0.34623	1.1959			0.0785876		0.55353	0.12	0.117117	0.19	0.186126	0.696396
					1					0.184783		1.00634
					1	0.129226	1.52487			0.580496		2.7455
					1.63103
					1.33014	0.229516	1.38408			0.190182		2.246
					1.38408					0.345301		2.08869
					1.21531					0.499007		2.72962
					1.30297	0.156404	1.08788
						0.324601	1.84168
					1.24828
					1.28827
					1.63793
					1.17703
					1.48443
					0.339713
					0.855019
					0.865591
					1.32629
					0.767396
					1	0.121	1.17		0.11
					1	0.116	1.6		0.16
					1	0.103	1.27		0.1
					1
					0.87
					1.1
					1
					0.68
					0.87
					1
					1
					1
				mean	1	0.16	1.26	0.18	0.12	0.22	0.16	1.3	0.1	0.16	0.16	0.18	0.8	0.18	0.28	0.24	1.5
				p value			<0.0001	0.0004	0.0023		0.0149	0.0009	0.0457		0.0254	0.0119	0.0106		0.0073	0.0068	0.0053
			S7A	WT				Sws1						Swsap1						Spidr
				WT	WT +SWS1	WT +SWSAP1	WT +SPIDR	Sws1 (#60)	Sws1 (#60)+ SWS1	Sws1 (#60) + SWSAP1	Sws1 (#69)	Sws1 (#69)+ SWS1	Sws1 (#69) + SPIDR	Swsap1 (#39)	Swsap1 (#39) + SWS1	Swsap1 (#39) + SWSAP1	Swsap1 (#39) + SPIDR	Swsap1 (#145)	Swsap1 (#145)+ SWSAP1	Spidr (#2)	Spidr (#2) + SWSAP1	Spidr (#2) + SPIDR	Spidr (#5)	Spidr (#5) + SWS1	Spidr (#5) + SWSAP1	Spidr (#5) + SPIDR
				1	1.63103	1.63793	1	0.155172	1.65172	0.261244	0.229516	1.38408	0.11	0.17931	0.327273	1.43793		0.190182	2.246	0.449	0.417703	0.856459	0.229665	0.12	0.210526	1.19617
				1	1.33014	1.17703	0.87	0.146411	1.02536	0.213149			0.16	0.138756	0.16955	0.832536		0.345301	2.08869				0.141111	0.16	0.172959	0.671557
				1	1.38408	1.48443	1.1	0.150865	0.907612	0.435407			0.1	0.116263	0.349282	0.619377		0.499007	2.72962	0.165	0.165135	0.441441	0.117117	0.19	0.186126	0.696396
				1	1.21531	0.339713		0.129187	2.17225	0.0365428	0.156404	1.08788		0.229665	0.115242	1.40191
				1	1.30297	0.855019	1	0.0588662	0.425037	0.0903846	0.324601	1.84168		0.146208	0.0423077	0.430613	0.13
				1			0.68	0.0698654	0.387173	0.143508				0.0506346	0.105922	0.219231	0.06
				1	1.24828	0.865591	0.87	0.34623	1.1959					0.0785876		0.55353	0.12
				1		1.32629					0.121	1.17		0.184783		1.00634
				1	1.28827	0.767396		0.129226	1.52487		0.116	1.6		0.580496		2.7455
				1							0.103	1.27
				1
				1
				1
				1
				1
			mean	1	1.3	1	0.9	0.15	1.2	0.19	0.17	1.4	0.12	0.19	0.18	1	0.1	0.34	2.35	0.3	0.3	0.63	0.16	0.16	0.19	0.9
			p value						0.0004			<0.0001				0.0054			0.0007							0.0165
			2D		WT				Swsap1
					WT	WT + RAD51 WT	WT + RAD51 KR	WT + BRC3	Swsap1	Swsap1 + RAD51 WT	Swsap1-RAD51 KR	Swsap1 + BRC3
					1	1.31751	0.068546	0.171217	1.36499	1.37685	0.0465875	0.17181
					1	1.07165	0.0463415	0.181402	0.95122	0.995427	0.0323171	0.120274
					1	1.39365	0.0653968	0.188571	1.53968	1.64444	0.0555556	0.160317
				Mean	1	1.26093	0.0600948	0.180397	1.2853	1.33891	0.0448201	0.150801
				p value			<0.0001	<0.0001			<0.0001	<0.0001
			raw data for 2D		WT				Swsap1
					WT	WT + RAD51 WT	WT + RAD51 KR	WT + BRC3	Swsap1	Swsap1 + RAD51 WT	Swsap1-RAD51 KR	Swsap1 + BRC3
					3.37	4.44	0.231	0.577	4.6	4.64	0.157	0.579
					6.56	7.03	0.304	1.19	6.24	6.53	0.212	0.789
					3.15	4.39	0.206	0.594	4.85	5.18	0.175	0.505
				Mean	4.36	5.28667	0.247	0.787	5.23	5.45	0.181333	0.624333
			2E		WT				Swsap1
					WT	WT + RAD51 WT	WT + RAD51 KR	WT + BRC3	Swsap1	Swsap1 + RAD51 WT	Swsap1 + RAD51 KR	Swsap1 + BRC3
					1	0.89	0.033	0.169	0.131	0.137	0.007	0.271
					1	1.8	0.045	0.613	0.085	0.052	0	0.013
					1	0.8	0.044	0.193	0.267	0.245	0.014	0.034
				Mean	1	1.16333	0.0406667	0.325	0.161	0.144667	0.007	0.106
				p value			<0.0001	<0.0001			0.0483
			2F		WT			Swsap1
					WT	WT + RAD51 WT	WT + RAD51 IT	Swsap1	Swsap1 + RAD51 WT	Swsap1 + RAD51 IT
					1			1.00085	1.40725
					1	1.13909	0.262277	1.00056	1.73831	0.593884
					1	1.63717	0.496839	1.00084	0.826273	0.546513
					1			1.00072	1.93584
					1	2.23476	1.06295	1.00058		0.762763
									1.31961
						0.744033	0.466392			0.438957
						2.02149	0.972187			0.783555
						1.83294				0.326277
				Mean	1	1.6	0.65	1	1.4	0.57
				p value		0.0419			0.048	0.0005
			S7C		WT
					WT	WT + RAD51 WT	WT + RAD51 KR	WT + RAD51 IT
					1	1.09	0.08	0.558
					1	1.067	0.058	0.17
					1	1.4		0.57
					1			0.51
					1			0.618
					1			0.583
					1			0.542
					1	1.18	0.259	0.464
								0.242
								0.71
				Mean	1	1.2	0.13	0.5
				p value		0.0047	<0.0001	<0.0001
			S7D		WT			Swsap1
					WT	WT + RAD51 WT	WT + RAD51 IT	Swsap1	Swsap1 + RAD51 WT	Swsap1 + RAD51 IT
					1	1.03511	0.0805992	0.139118	0.0103772	0.0195061
					1			0.085048
					1		0.176991	0.192162	0.147914	0.0884956
					1		0.25	0.283203	0.269531	0.273438
					1	1.19755	0.247031	0.273159	0.0870942	0.223674
				Mean	1	1.1	0.19	0.19	0.13	0.15
				p value			<0.0001
			S7F		WT			Swsap1
					WT	WT + RAD51 WT	WT + RAD51 IT	Swsap1	Swsap1 + RAD51 WT	Swsap1 + RAD51 IT
					1			0.139118
					1	1.13909	0.262277	0.085048	0.0702332	0.0504801
					1	1.63717	0.496839	0.192162	0.371681	0.10493
					1			0.283203
					1	2.23476	1.06295	0.273159	0.360253	0.208234
						0.744033	0.466392		0.119616	0.0373114
						2.02149	0.972187		0.333755	0.150442
						1.83294				0.0890736
				Mean	1	1.6	0.65	0.19	0.25	0.1
				p value		0.0419
			S8A,B		Sws1			Swsap1
					Sws1	Sws1 + human SWS1	Sws1 + mouse SWS1	Swsap1	Swsap1 + human SWSAP1 short	Swsap1 + human SWSAP1 long	Swsap1 + mouse SWSAP1
					0.146	0.642	1	0.247	0.694	1.06	1
					0.171	1.02	1	0.115	0.272	0.887	1
					0.156	1.222	1	0.198	0.544	1.169	1
					0.24	1.345	1	0.232	0.511	1.084	1
				mean	0.17825	1.05725	1	0.198	0.50525	1.05	1
				p value		0.0013	<0.0001		0.0157	<0.0001	<0.0001
			S8E		Swsap1
					Swsap1	Swsap1 + SWSAP1-WT	Swsap1 + SWSAP1-Q37A	Swsap1 + SWSAP1-F42E	Swsap1 + SWSAP1-F42E, A45E	Swsap1 + SWSAP1-D115A
					0.16763	1
					0.230702	1	0.561404
					0.141975	1	0.919753
					0.183618	1	0.796424			0.778575
					0.211435	1				0.610432
					0.151529	1				0.724504
					0.24742	1
					0.11462	1	0.695906			0.625731
					0.198772	1		0.210526	0.330351	0.684211
					0.231987	1	1.08994	0.258591	0.292953	1.09786
					0.109375	1		0.171875	0.159688
				Mean	0.180824	1	0.812686	0.213664	0.260997	0.753552
				p value		<0.0001	0.0065	<0.0001	<0.0001	0.0003
			S8F		Swsap1
					Swsap1	Swsap1 + SWSAP1-WT	Swsap1 + SWSAP1-KA	Swsap1 + SWSAP1-KR	Swsap1 + SWSAP1-F44E	Swsap1 + SWSAP1-D117A	Swsap1 + SWSAP1-SWSAP
					0.303621	1	0.844708	0.891365	0.317549	0.677577	1.12813
					0.149131	1	1.13449	1.10704	0.31107	0.643184	1.05489
					0.175789	1	0.961365	1.08822	0.390212	0.882164	1.20605
					0.284082	1	1.00762	1.14471	0.482102	1.37319	2.01295
				mean	0.22	1	0.98	1	0.37	0.9	1.3
				p value		<0.0001			<0.0001
			S8G		WT								Swsap1
					WT	WT + SWSAP1-WT	WT + SWSAP1-Q37A	WT + SWSAP1-D115A	WT + SWSAP1-WT	WT + SWSAP1-KA	WT + SWSAP1-KR	WT + SWSAP1-D117A	Swsap1	Swsap1 + SWSAP1-WT	Swsap1 + SWSAP1-Q37A	Swsap1 + SWSAP1-D115A	Swsap1 + SWSAP1-WT	Swsap1 + SWSAP1-KA	Swsap1 + SWSAP1-KR	Swsap1 + SWSAP1-D117A
					4.09	5.98	3.11	6.55	3.67	5.21	3.98	3.12	3.8	4.54	4.76	6.1	3.55	4.84	5.05	5.11
					2.41	3.63	4.12	5.26	3.11	3.45	4.14	1.67	2.54	2.42	3.08	4.04	2.93	2.57	2.54	2.58
					4.2	1.68	3.5	4.87	3.4	3.54	3.5	3.36	3.9	3.35	3.97	4.95	3.05	4.02	3.47	3.28

## Sheet: 3A,S9A
		3A	WT (-dox)	WT (+dox)	Sws1 (-dox)	Sws1 (+dox)	Swsap1 (-dox)	Swsap1 (+dox)	Spidr(-dox)	Spidr (+dox)						S9A	WT (-dox)	WT (+dox)	Sws1 #60 (-dox)	Sws1 #60 (+dox)	Sws1 #69 (-dox)	Sws1 #69 (+dox)	Swsap1 #39 (-dox)	Swsap1 #39 (+dox)	Swsap1 #145 (-dox)	Swsap1 #145 (+dox)	Spidr #2(-dox)	Spidr #2 (+dox)	Spidr #5(-dox)	Spidr #5 (+dox)
			17	107	17	22	24	26									17	107	17	22			24	26
			26	109	13	16	42	22									26	109	13	16			42	22
			14	114	13	19	17	24									14	114	13	19			17	24
			13	82	6	14	15	12									13	82	6	14			15	12
			8	118	9	23	11	22									8	118	9	23			11	22
			9	130	7	19	27	15									9	130	7	19			27	15
			26		18	16	23	22									26		18	16			23	22
			14		9	19	21	17									14		9	19			21	17
			6		8	28	14										6		8	28			14
			16		9	14	14										16		9	14			14
			8		14	19	21										8		14	19			21
			8		8	29	9										8		8	29			9
			11		12	12	14										11		12	12			14
			14		4	29	10										14		4	29			10
			9		10	24	30										9		10	24			30
			9			19	15										9			19			15
			13			19	34										13			19			34
			28			26	16										28			26			16
			25														25
			4	102	18	23	10	22									4	102	18	23			10	22
			12		13	17	9	22									12		13	17			9	22
			8		14	13	5	22									8		14	13			5	22
			11		12	12	7	22									11		12	12			7	22
			8		6	14	4	35									8		6	14			4	35
					4	19	21	12											4	19			21	12
					13	24	6	18											13	24			6	18
					13	11	7	17											13	11			7	17
					11	22	7	28											11	22			7	28
					5	29													5	29
					10														10
					7														7
					1														1
					14														14
					5														5
					8														8
					9														9
					14														14
			24	93	7	16	8	15									24	93	7	16	12	21	8	15
			11	108	13	18	4	19									11	108	13	18	13	28	4	19
			24	78	10	16	6	18									24	78	10	16	11	33	6	18
			11	73	16	15	6	25									11	73	16	15		40	6	25
			8	88	5	22	10	18									8	88	5	22		22	10	18
			11	115	13	22	5	16									11	115	13	22		13	5	16
			8	103	13	12	4	13									8	103	13	12		13	4	13
			9	80	7	14	10	17									9	80	7	14		19	10	17
			7	115	7	13	10	7									7	115	7	13		18	10	7
			17	122	8	15	9	18									17	122	8	15			9	18
			12	95	5	28	9	16									12	95	5	28			9	16
			16	95	10	21	21	18									16	95	10	21			21	18
			7	116	6	15	9	17									7	116	6	15			9	17
			10	103	10	11	6	19									10	103	10	11			6	19
			9		10	22	12	18									9		10	22			12	18
			13		6	8	8	27									13		6	8			8	27
			4		8	22	9	19									4		8	22			9	19
			16		5	22	14	25									16		5	22			14	25
			7			32	6	27									7			32			6	27
			16			15	8	23									16			15			8	23
						34	10	22												34			10	22
							9																9
							12																12
																					4	10			8	21
			10	104	12	21	8	21									10	104			5	15			7	8
			6	136	13	28	7	8									6	136			7	19			12	10
			8	134	11	33	12	10									8	134			6	21			12	22
			9	124		40	12	22									9	124			9	6			5	22
			10	121		22	5	22									10	121			7	23			12	24
			11	113		13	12	24									11	113			10	14			6	26
			9	88		13	6	26									9	88			10	16			4	29
			7	102		19	4	29									7	102			6	17			11	13
			18	125		18	11	13									18	125			4	23			6	17
			9	93			6	17									9	93				21			8	22
			11				8	22									11					24			9	34
			11				9	34									11					20			8	15
			14				8	15									14					10			7	16
			17				7	16									17					18			6	17
			16				6	17									16					14			13	23
			11				13	23									11								15	23
			24				15	23									24								4	21
			7				4	21									7								11	24
			19				11	24									19								4	23
			5				4	23									5
																	14	99
																	3	95									3	17	4	8
																	11	114									10	13	3	17
																	13	129									4	43	2	10
																	7	87									7	33	8	12
					4	10											6	99									5	25	13	12
					5	15											5	115									6	23	10	16
					7	19											9	134									7	30	14	7
					6	21											21	112									5	32	11	13
					9	6											6	125									8	22	8	13
					7	23											8	119									9	27	6	34
					10	14											7	101									6	31	7	10
					10	16											11	101									7	30	13	12
					6	17											9	86									6	44	12	10
					4	23											8	118									3	29	5	6
						21											12	96									7	15	3	14
						24											4	114										19		12
						20											8	109										44		17
						10											11											37
						18											7											23
						14																						13
			14	99					3	17
			3	95					10	13							11	111
			11	114					4	43							9	100									4	37	11	5
			13	129					7	33							12	118									4	35	8	14
			7	87					5	25							3	83									8	41	5	12
			6	99					6	23							10	85									4	29	8	11
			5	115					7	30							11	97									6	36	8	26
			9	134					5	32							14	89									4	29	6	13
			21	112					8	22							16	88									3	39	9	6
			6	125					9	27							12	116									4	15	10	10
			8	119					6	31							16	150									7	17	6	23
			7	101					7	30							5	70									5	28	6	24
			11	101					6	44							9	103									8	18	7	24
			9	86					3	29							11	87									4	10	7	19
			8	118					7	15							12	78									10	13		14
			12	96						19							6	78									12	19		14
			4	114						44							6	86									10	12		15
			8	109						37							7	76										13		21
			11							23							6	106										10		6
			7							13							4	69										19		16
																	7	132										10		11
																												10		14
			11	111					4	37							14	90
			9	100					4	35							10	77									10	13
			12	118					8	41							9	78									3	15
			3	83					4	29							9	63									8	17
			10	85					6	36							10	67									9	12
			11	97					4	29							4	91									8	9
			14	89					3	39							16	107									11	13
			16	88					4	15							20	87									9	22
			12	116					7	17							7	86									10	15
			16	150					5	28							8	129									9	10
			5	70					8	18							12	117									14	12
			9	103					4	10							9	108									12	12
			11	87					10	13							12	117									5	9
			12	78					12	19							4	77									11	22
			6	78					10	12							14	124									6	31
			6	86						13							13	90									8	18
			7	76						10							8	111										13
			6	106						19							7	115										15
			4	69						10								121										19
			7	132						10								85										18
																												24
																												11
			14	90					10	13																		12
			10	77					3	15						mean	11	102.3	9.6	19.26	8	19.4	12.8	19.8	8.4	20.5	7.1	21.5	7.8	14.1
			9	78					8	17						p value				<0.0001		<0.0001		<0.0001		<0.0001		<0.0001		<0.0001
			9	63					9	12
			10	67					8	9
			4	91					11	13
			16	107					9	22
			20	87					10	15
			7	86					9	10
			8	129					14	12
			12	117					12	12
			9	108					5	9
			12	117					11	22
			4	77					6	31
			14	124					8	18
			13	90						13
			8	111						15
			7	115						19
				121						18
				85						24
										11
										12
									4	8
									3	17
									2	10
									8	12
									13	12
									10	16
									14	7
									11	13
									8	13
									6	34
									7	10
									13	12
									12	10
									5	6
									3	14
										12
										17
									11	5
									8	14
									5	12
									8	11
									8	26
									6	13
									9	6
									10	10
									6	23
									6	24
									7	24
									7	19
										14
										14
										15
										21
										6
										16
										11
										14
		mean	11	102.3	9.3	19.2	11.5	20	7.3	18.7
		p value				<0.0001		<0.0001		<0.0001

## Sheet: 3B
	3B	IH-HR/PE	WT-dox	wt+dox	Sws1-dox	Sws1+dox	Swsap1-dox	Swsap1+dox	Spidr-dox	Spidr+dox
			1	0.788156	0.139015	0.175547	0.356685	0.0791916	0.0747429	0.130474
			1	0.717558	0.0453	0.062	0.0208667	0.0262393	0.10176	0.0948
			1	1.87499			0.136638	0.055547
							0.1375	0.0557
					0.2521	0.293071	0.228277	0.116685	0.0587358	0.0909148
					0.119785	0.144195
					0.335863	0.305138
					0.294501	0.449212
			1	1.58	0.1166	0.1511	0.17442	0.18226	0.1096	0.0679
					0.2105	0.2384
		mean	1	1.2	0.19	0.23	0.17	0.08	0.09	0.1
		p value				<0.0001		<0.0001		<0.0001
		IH-HR (Relative fold)	WT -dox	wt +dox	Sws1 (#60) -dox	Sws1 (#60) +dox	Sws1 (#69) -dox	Sws1 (#69) +dox	Swsap1 (#39) -dox	Swsap1 (#39) +dox	Swsap1 (#145) -dox	Swsap1 (#145) +dox	Spidr (#2) -dox	Spidr (#2) +dox	Spidr (#5) -dox	Spidr (#5) +dox
			1	0.305677			0.131878	0.234061	0.190393	0.0650655
			1	0.119948			0.115335	0.0823821	0.0270213	0.0171355
			1	0.334	0.154	0.102	0.18	0.164	0.11	0.042	0.174	0.124	0.042	0.08	0.052	0.062
							0.256	0.238
			1	0.538881	0.0395634	0.0381992	0.0982265	0.109141	0.109141	0.0504775	0.222374	0.177353	0.103683	0.0873124	0.151432	0.0723056
							0.255116	0.189632
		Plating efficiency: PE (Relative fold)	WT -dox	wt +dox	Sws1 (#60) -dox	Sws1 (#60) +dox	Sws1 (#69) -dox	Sws1 (#69) +dox	Swsap1 (#39) -dox	Swsap1 (#39) +dox	Swsap1 (#145) -dox	Swsap1 (#145) +dox	Spidr (#2) -dox	Spidr (#2) +dox	Spidr (#5) -dox	Spidr (#5) +dox
			1	0.387838			0.522973	0.798649	0.533784	0.821622
			1	0.167162			0.962853	0.571322	1.29495	0.653046
			1	0.178135	1.1078	0.58104	0.535933	0.537462	0.805046	0.756116	0.762232	1.06269	0.561927	0.61315	0.885321	0.681957
							0.869266	0.529817
			1	0.34097	0.871968	0.615903	0.842318	0.722372	0.793801	0.90566	1.27493	0.973046	1.01887	0.920485	1.3814	1.06469
							1.21159	0.795148

## Sheet: 3C-E,S9B-C
				3C	no inhibitor		inhibitor (50 uM)			no inhibitor		inhibitor (50 uM)
					WT	Swsap1	WT	Swsap1		WT	Swsap1	WT	Swsap1
					1	1	0.389294	0.725458		5.16	4.4	1.21	2.68
					1	1	0.234	0.609		4.67	4.6	1.59	2.67
					1	1	0.34	0.578		4.9	4.9	1.48	2.2
					1	1	0.302041	0.457875		4.11	6.01	1.6	4.36
				mean	1	1	0.31	0.6		4.7	4.9	1.47	2.98
				p value				0.0003
				p value				0.005
				3D	(-Dox)		(+Dox)
					WT	Swsap1	WT	Swsap1
					37.5	51.2	22.5	35.8
					48.7	57.8	17.8	33.9
					41.5	49.3	17.5	31.6
					26.8	33.7	13.8	34.4
					43.9	57.7	23.8	43.5
				mean	39.7	49.9	19.1	35.8
				p value				0.0003
				p value				0.0197
				3E			shRNA BLM
					WT	Swsap1	WT	Swsap1
					10	2	4	0
					25	1	3	0
					21	1	5	0
					29	0	3	0
					4	5	4	0
					32	1	11	0
					24	0	17	0
					49	3	0	0
					20	0	0	10
					11	0	33	0
					40	0	25	0
					16	0	0	0
					38	0	15	1
					19	1	12	1
					32	12	18	9
					15	3	20	14
					36	18	26	1
					22	1	3	7
					8	0	10	0
					15	0	2	0
					15	0	6	1
					12	0	27	0
					14	0	10	0
					25	0	12	0
					42	7	19	0
					17	1	20	3
					23	2	15	15
					23	1	25	0
					29	0	26	0
					11	0	43	0
					30	0	25	1
					19	0	29	0
					3	1	9	0
					10	0	17	2
					3	0	20	1
					24	0	13	1
					26	0	31	0
					25	0	35	0
					41	7	10	0
					45	17	42	0
					22	4	9	0
					7	16	21	0
					9	0	17	2
					25	0	14	0
					12	0	30	0
					44	1	0	0
					10	0	14	0
					58	5	17	4
					29	10		0
					18	2	4	0
					13	24	10	1
					10	3	11	0
					11	0	12	0
					25	8	8	0
					49	14	9	0
					16	0	8	9
					16	0	4	1
					16	1	25	0
					31	0	17	0
					3	0	2	0
					12	20	27	0
					49	4	30	0
					0	17	21	0
					35	0	10	0
					50	1	38	0
					6	0	26	0
					40	0	10	0
					0	6	9	1
					9		32	5
					31	0	12	0
					23	0	36	0
					22	0	9	1
					19	1	35	1
					16	1	15	0
					9	5	16	0
					0	0	26	0
					3	1	18	0
					15	2	18	3
					20	0	16	2
					9	5	21	3
					9	0	12	11
					0	0	10	5
					7	0	1	0
					25	4	4	10
					14	0	18	2
					22	0	7	0
					14	0	18	0
					10	0	10	0
					29	0	14	0
					23	1	2	0
					19	0	23	0
					13	0	9	1
					40		2
					9	15	11	2
					19	0	4	3
					28	9	1	0
					22	17	12	0
					30	7	52	0
					23	0	21	0
					2	8	5	0
					3	0	20	0
					19	0	4	0
					16	6	19	0
					14	1	21	0
					17	2	36
					7	2	15
					20	4	6	0
					30	21	3	2
					25	3	7	9
					9	12	19	16
					14	4	7	3
					0	0	13	5
					48	0	15	2
					18	0	18	0
					74	0	15	0
					27	0	10	0
					17	0	31	0
					15	0	12	0
					27	1	21	0
					29	2	15	0
					9		7	0
					45		11	0
					15		22
					1		17
					35		25
					19		16
					9		1
					23		19
					29
					6		0
					2		14
					16		12
					28		15
					15		27
					39		44
					20		2
					47		14
					14		22
					3		23
					16		6
					8		8
							12
							37
							1
							5
							4
							7
							11
							14
							11
							6
							12
							19
							1
							15
							1
							0
							0
							13
							3
							2
							1
							13
							0
							30
							9
							13
							4
							14
							0
							9
					34	7	5	7
					9	8	18	10
					33	3	73	18
					32	3	23	1
					41	6	40	24
					25	5	54	1
					7	1	71	1
					31	9	35	30
					59	0	15	6
					36	2	24	2
					35	2	27	19
					40		45	1
					61		29	28
					67	2	45	1
					91	0	62
					12	7	87	59
					78	9	4	5
					59	18	5	67
					36	1	5	4
					36	31	21	22
					8	22	51	10
					52	4	28	72
					57	1	34	8
					9	9	54	6
					47	0	61	1
					19	0	97	41
					36	0	43	30
					18		14	52
					71	2	25	56
					40	8	47	3
					12	1	31	11
					69	1	60	35
					40	0	43	26
					67	0	22	46
					41	0	6	16
					37	5	29	2
					31	1	11	35
					69	0	12	19
					13	0	26	25
					10	0	30	53
					27	0	54	11
					72	3	91	14
					37	16	14	20
					49	6	4	23
					68	19	12	61
					24	3	30	2
					63	12	41	2
					39	20	34	7
					33	39	40	20
					30	23	7	1
					71	8	14	15
					43	12	2	7
					37	3	59	74
					6	0	55	31
					25	0	37	16
					40	0	38	7
					54	2	60	26
					26	1	86	26
					11	2	43	4
					18	2	81	0
					18	1	47
					25	0	93	18
					27	0	45	26
					37	0	16	33
					42	1	46	40
					14	7	51	9
					33	11	49	4
					9	9	41	92
						0	34	28
					15	2	77	14
					2	4	57	27
					45	0	48	3
					66	9	42	37
					50	0	46	20
					25	0	26	21
					44	0	46	7
					51	0	34	3
					22	1	20	1
					68	40	11	48
					29	4	11	25
					63	40	75	52
					48	23	34	29
					33	31	30	45
					63	70	32	29
					57	0	8	82
					14	1	26	56
					43	13	43
					34	3	39
					12	6	29	55
					56	0	16	34
					29	2	68	21
					36	11	13	16
					33	0	7	32
					34	0	48	7
						5	14	1
					45	0	26	6
					26	9	15	47
					61	8	21	21
					23	0	86	21
					61	0	69	75
					47	6	39	51
					33	4	37	54
					39	0	29	23
					9	4	9	63
					20	1	39	34
					38	46	40	44
					5	21	59	15
					27	1	76	27
					9	2	21	28
					8	3	71	3
					64	1	47	4
					5	4	31	0
					67	1	24	3
					26	1	32	3
					21	1	29	4
					31	1	12	43
					46	9	8	7
					1	0	14	3
					20	1	22	10
					45	1	23	33
					33	39	49	48
					30	0	55	63
					22	3	41	37
					11	6	63	34
					13	1	25	1
					32	27	65	5
					45	6	22	65
					36	20	57	50
					3	26	22	25
					10	30	3	11
					16	0	27	0
					34	0	15	35
					6	0	49	35
					4	0	55	37
					32	0	19	17
					49	0	42	28
					14	0	29	139
					37	0	38	46
					30	2	12	28
					37	19	49	6
					25	1	40	32
					30	0	17
					58	0	29	1
					13	1	18	13
						0	3	0
					7	0	19	11
					13	0	29	32
					20	18	16	4
					16	10		34
					22	1	41	44
					7	19	46	23
					18	1	5	55
					8	0	18	24
					31	0	25	17
					10	0	66	0
					24	0	91	3
					21	2	23	3
						7	27	7
						1	43	31
						8	41	24
						0	24	62
						14	57	57
						10	36	3
						2	60	40
						0	15
						0	49
						5	0
						0	26
						11	23
						18	43
						2	35
						6	22
						1	16
						2	67
						2	17
						0	18
						7	94
						0	22
						0	77
						3	23
						0	5
						0	34
						0	5
						0
						1
						1
						0
						0
						0
						1
						0
						15
						4
						23
					39	20	50	46
					15	1	32	12
					75	40	81	28
					59	52	26	18
					32	29	82	56
					58	38	31	3
					38	40	77	11
					29	30	19	46
					44	8	52	23
					31	2	66	31
					40	13	19	17
					25	3	28	39
					53	4	34	9
					29	0	29	4
					44	0	62	31
					88	0	33	18
					65	0	31	31
					69	0	48	24
					102	0	45	33
					25	0	37	11
					48	0	25	7
					75	0	65	40
					44	0	28	11
					47	1	63	55
					50	1	45	17
					59	0	32	7
					74	2	2	56
					57	3	43	55
					34	3	53	47
					42	8	49	24
					84	1	69	26
					54	5	40	41
					27	7	55	39
					49	2	47	65
					49	0	42	29
					47	0	45	39
					53	23	56	42
					63	1	43	2
					42		74	50
					49	0	47	43
					48	1	32	28
					56	2	34	21
					40	1	44	13
					33	16	70	18
					22	31	22	5
					26	15	17	12
					92	0	86	29
					42	5	86	9
					45	29	35	15
					52	28	14	54
					49		68	9
					53	49	66	67
					20	12	14	54
					55	16	24	12
					51	22	0	29
					54	0	55	7
					44	0	21	28
					46	0	17	7
					72	4	64	2
					77	12	28	2
					66	8	19	10
					99	15	24	28
					116	15	54	51
					53	14	38	27
					31	5	26	32
					87	1	22	64
					101	4	37	22
					52	23	34	47
					41	20	36	12
					62		72	43
					65	0	41	13
					102	10	32	58
					14	14	44	61
					38	13	32	16
					41	4	31	23
					62	14	58	16
					49	31	46	36
					59	17	7	31
					84	6	16	24
					98	7	55	35
					40	30	93	42
					71	4	39	15
					54	15	55	27
					66	16	68	5
					41	46	81	0
					96	31	99	0
					48	0	63	5
					51	0	20	1
					61	0	11	1
					58	2	18	0
					54	2	23	27
					57	1	38	59
					54	0	54	11
					53	3	58	0
					48	1	37	5
					68	28	50	15
					44	9	45	0
					38	49	35	3
					43	5	43	10
					38	1	14	7
					33	0	20	3
					52	1	67	44
					27	0	37	9
					57	15	24	26
					37	0	21	5
					33	8	18	11
					40	4	73	37
					59	3	70	19
					67	6	52	0
					19		32	40
						37	3	27
						25	45	23
						41	20	16
						5	59	22
						10	20	24
						9	34	43
						13	38	6
						25	45	17
						0	46	40
						0	66	2
						4	57	10
						28	43	5
						0	29	5
						9	56	0
						15	102	0
						0	26	0
						0	98	25
						9	30	11
						3	30	12
						3	31	9
						3	66	19
						4	69	43
						3	75	8
						7	109	58
						3	95	0
						4	90	46
						9		41
						5	32	46
						2	40	19
						0	95	43
						7	15	59
						23	55	15
						8	68	36
						10	51	19
						18	98	71
						4	53	3
						4	102	31
						0		20
						11	37	12
						6	41	2
						5	61	1
						22	32	4
						6	19	2
						1	17	27
						0	66	15
						1	52	21
						0	57	8
						2	28	8
						5	80	16
						0		18
						6		24
						0		21
						1		18
						4		22
						0		33
						0		14
						0		29
						0		8
						0		8
						0		27
						0		21
						1		31
						1		34
						1		14
						0		3
						0		40
						7		8
						0		1
						5		0
						3		1
						19		1
						18		2
						14		0
						29		1
						1		0
						15
						0		9
						1		24
						0		33
						0		6
						1		32
						0		34
						0		18
						4		0
						0		22
						5		0
						12		2
						25		12
								25
						1		4
						15		7
						26		7
						6		16
						15		0
						32		28
						0		10
						7		24
						0		14
						2		1
						0		2
						4		4
						22		9
						0		3
						0		3
						9		14
						0		35
						0		18
						3		26
						10		26
						4		9
						12		12
						3		55
						17		61
						6		16
								22
								7
								17
								29
								8
								11
								10
								13
								40
								11
								18
								31
								27
								4
								1
								4
								28
								3
								44
								9
								10
								33
								60
								27
								0
								0
								8
								2
								0
								3
								29
								38
								36
								50
								34
								20
								27
								55
								25
								41
								102
								10
								18
								17
								44
								73
								28
								40
								3
								12
								38
								46
								37
								72
								9
								66
								38
								30
								68
								27
								49
								28
								42
								50
								38
								13
								23
								78
								52
								49
								70
								76
								41
								103
								57
								106
								59
								45
								25
								43
								41
								14
								14
								38
								1
								22
								12
								32
								6
								13
								53
								52
								24
				mean	34	6.3	31.6	19.8
				p value		<0.0001	<0.0001	<0.0001
				S9B	Experiment 1	Cell line	Total neo+ clones	Clones with LOH (%)		Experiment 2	Cell line	Total neo+ clones	Clones with LOH (%)		Experiment 3	Cell line	Total neo+ clones	Clones with LOH (%)		Experiment 4	Cell line	Total neo+ clones	Clones with LOH (%)
						(129/B6)					(129/B6)					(129/B6)					(129/B6)
						Control	48	1 (2.08%)			Control	48	4 (8.33%)			Control	96	13 (13.5%)			Control	96	2 (2.08%)
						Sws1-/-	48	1 (2.08%)			Sws1-/-	48	2 (4.16%)			Sws1-/-	96	2 (2%)			Sws1-/-	96	1 (1.04%)
						Swsap1-/-	48	0 (0%)			Swsap1-/-	48	2 (4.16%)			Swsap1-/-	96	0 (0%)			Swsap1-/-	96	3 (3.12%)
						Control	48	3 (6.25%)			Control	60	14 (23.3%)			Control	96	23 (24%)			Control	93	10 (10.7%)
						Sws1-/-	48	0 (0%)			Sws1-/-	96	9 (9.4%)			Sws1-/-	96	2 (2%)			Sws1-/-	96	4 (4.1%)
						Swsap1-/-	48	2 (4.16%)			Swsap1-/-	96	14 (14.6%)			Swsap1-/-	96	2 (2%)			Swsap1-/-	96	1 (1.04%)
				S9C			shRNA BLM
					WT	Swsap1	WT	Swsap1
					16	39	16	13
					25	28	8	23
					8	16	11	12
					14	13	9	20
					15	33	13	16
					12	24	12	13
					33	73	13	12
					25	27	14	19
					24	17		14
					12	51	7	9
					10	39	16	7
					22	28	11	19
					10	17	10
					11	119	7	11
					11		10	9
					15		15	18
					14	16	12	15
					17	78		6
					19	33	10	8
					8		13	7
					19	34	13	15
					22	28	9
					14	31	10	10
					23	37	18	15
					4	48	8	14
							12	12
						51	20	18
						38	5	11
						45	13	9
						56	19
						32
				mean	16	39	12	13
				p value		<0.0001		<0.0001

[truncated: 13 more sheets: 3F,S9D,3G,S9E, Primers, Fig 1A, Fig S2A, Fig S2C, Fig S2D, Fig S2E, Fig S2F, Fig S2G, Fig S2H, Fig S2I, Fig S2J, Fig S7E]
